# Supplementary material for: Prevalence of Tuberculosis in Central Asia and Southern Caucasus: A Systematic Literature Review
Source: Diagnostics (Basel). 2025 Sep 12;15(18):2314. doi: 10.3390/diagnostics15182314 (PMC12468312; doi:10.3390/diagnostics15182314)
Supplement: Supplementary file 1 [file diagnostics-15-02314-s001.zip]

Archive with 1 entries (1 files):
- diagnostics-3833150-supplementary.pdf
